# Supplementary material for: Assessment of Immunogenicity and Efficacy of CV0501 mRNA-Based Omicron COVID-19 Vaccination in Small Animal Models
Source: Vaccines (Basel). 2023 Jan 31;11(2):318. doi: 10.3390/vaccines11020318 (PMC9965737; doi:10.3390/vaccines11020318)
Supplement: Supplementary file 1 [file vaccines-11-00318-s001.zip]

Archive with 1 entries (1 files):
- vaccines-2173903-supplementary.pdf
